# Supplementary material for: Paravietnura gen. n., a new intriguing genus of Neanurini from the Caucasus (Collembola, Neanuridae, Neanurinae)
Source: Zookeys. 2018 Feb 22;(739):41–54. doi: 10.3897/zookeys.739.22041 (PMC5904444; doi:10.3897/zookeys.739.22041)
Supplement: XML Treatment for Paravietnura [file zookeys.739.22041-treatment1.xml]

<!DOCTYPE tp:taxon-treatment
  PUBLIC "-//TaxonX//DTD Taxonomic Treatment Publishing DTD v0 20100105//EN" "tax-treatment-NSO.dtd">
<tp:taxon-treatment xmlns:tp="http://www.plazi.org/taxpub"><tp:treatment-meta><kwd-group><label>Taxon classification</label><kwd><named-content xmlns:xlink="http://www.w3.org/1999/xlink" content-type="kingdom">Animalia</named-content></kwd><kwd><named-content xmlns:xlink="http://www.w3.org/1999/xlink" content-type="order">Collembola</named-content></kwd><kwd><named-content xmlns:xlink="http://www.w3.org/1999/xlink" content-type="family">Neanuridae</named-content></kwd></kwd-group><mixed-citation publication-type="journal"><person-group><name><surname>Smolis</surname><given-names>Adrian</given-names></name><name><surname>Kuznetsova</surname><given-names>Nataliya</given-names></name></person-group><article-title>
          <italic><tp:taxon-name><tp:taxon-name-part taxon-name-part-type="genus" reg="Paravietnura">Paravietnura</tp:taxon-name-part></tp:taxon-name></italic> gen. n., a new intriguing genus of <tp:taxon-name><tp:taxon-name-part taxon-name-part-type="tribe">Neanurini</tp:taxon-name-part></tp:taxon-name> from the Caucasus (<tp:taxon-name><tp:taxon-name-part taxon-name-part-type="order">Collembola</tp:taxon-name-part></tp:taxon-name>, <tp:taxon-name><tp:taxon-name-part taxon-name-part-type="family">Neanuridae</tp:taxon-name-part></tp:taxon-name>, <tp:taxon-name><tp:taxon-name-part taxon-name-part-type="subfamily">Neanurinae</tp:taxon-name-part></tp:taxon-name>)</article-title><source>Zookeys</source><day>22</day><month>2</month><year>2018</year><volume>2018</volume><issue>739</issue><fpage>41</fpage><lpage>54</lpage><pub-id pub-id-type="doi">10.3897/zookeys.739.22041</pub-id></mixed-citation></tp:treatment-meta><tp:nomenclature><tp:taxon-name>
            <tp:taxon-name-part taxon-name-part-type="genus" reg="Paravietnura">Paravietnura</tp:taxon-name-part>
            <object-id xmlns:xlink="http://www.w3.org/1999/xlink" content-type="zoobank" xlink:type="simple">http://zoobank.org/0785483E-E218-48BB-8DD9-19BAEE8E6D0A</object-id>
          </tp:taxon-name><tp:taxon-status xmlns:xlink="http://www.w3.org/1999/xlink" xlink:type="simple">gen. n.</tp:taxon-status></tp:nomenclature><tp:treatment-sec sec-type="type species" id="SECID0ENFAE"><title>Type species.</title><p>
            <italic><tp:taxon-name><tp:taxon-name-part taxon-name-part-type="genus" reg="Paravietnura">Paravietnura</tp:taxon-name-part> <tp:taxon-name-part taxon-name-part-type="species" reg="notabilis">notabilis</tp:taxon-name-part></tp:taxon-name></italic> sp. n. (here designated).</p></tp:treatment-sec><tp:treatment-sec sec-type="diagnosis" id="SECID0E5FAE"><title>Diagnosis.</title><p>Blue pigment present on the body. Tubercles on body well developed, free chaetae on abdomen absent. Two pigmented eyes on each side of head. Mouth parts reduced, maxilla styliform, mandible thin and tridentate. Six tubercles on head, with Dl fused to (L + So), Af fused to Oc, and Di fused to De. Chaetotaxy of head strongly reduced, with chaetae C, D, E, Oca, Di2 and De2 absent. Labrum with four or two prelabral chaetae. Labial chaetae f absent. Tubercles (Di+De+Dl) on Abd. V separate along midline. Cryptopygy present as Abd. VI poorly visible from dorsal side. Claw untoothed.</p></tp:treatment-sec><tp:treatment-sec sec-type="etymology" id="SECID0EDGAE"><title>Etymology.</title><p>The name “<italic><tp:taxon-name><tp:taxon-name-part taxon-name-part-type="genus" reg="Paravietnura">Paravietnura</tp:taxon-name-part></tp:taxon-name></italic>” refers to its strong similarity to <italic><tp:taxon-name><tp:taxon-name-part taxon-name-part-type="genus" reg="Vietnura">Vietnura</tp:taxon-name-part></tp:taxon-name></italic>.</p></tp:treatment-sec><tp:treatment-sec sec-type="remarks" id="SECID0EXGAE"><title>Remarks.</title><p>The following characters: the presence of 2+2 eyes, the fusion of all lateral tubercles into a single mass on the head, the fusion of cephalic tubercles Af and Oc into a transverse band, the absence of cephalic chaetae Di2 and De2 and the presence of strong cryptopygy place <italic><tp:taxon-name><tp:taxon-name-part taxon-name-part-type="genus" reg="Paravietnura">Paravietnura</tp:taxon-name-part></tp:taxon-name></italic> gen. n. very close to <italic><tp:taxon-name><tp:taxon-name-part taxon-name-part-type="genus" reg="Vietnura">Vietnura</tp:taxon-name-part></tp:taxon-name></italic>, the genus established by <xref ref-type="bibr" rid="B4">Deharveng and Bedos (2000)</xref> for a single Vietnamese species, <italic><tp:taxon-name><tp:taxon-name-part taxon-name-part-type="genus" reg="Vietnura">V.</tp:taxon-name-part> <tp:taxon-name-part taxon-name-part-type="species" reg="caerulea">caerulea</tp:taxon-name-part></tp:taxon-name></italic> Deharveng &amp; Bedos, 2000. As both these genera are distributed in separate biogeographical regions, <italic><tp:taxon-name><tp:taxon-name-part taxon-name-part-type="genus" reg="Paravietnura">Paravietnura</tp:taxon-name-part></tp:taxon-name></italic> gen. n. in the Western Palaearctic and <italic><tp:taxon-name><tp:taxon-name-part taxon-name-part-type="genus" reg="Vietnura">Vietnura</tp:taxon-name-part></tp:taxon-name></italic> in the Oriental region, it is recognized that this similarity is probably the result of convergence. Furthermore, they differ in a few essential characters, important from the taxonomic point of view: presence/absence of cephalic chaetae Ocp (in <italic><tp:taxon-name><tp:taxon-name-part taxon-name-part-type="genus" reg="Paravietnura">Paravietnura</tp:taxon-name-part></tp:taxon-name></italic> gen. n. present, in <italic><tp:taxon-name><tp:taxon-name-part taxon-name-part-type="genus" reg="Vietnura">Vietnura</tp:taxon-name-part></tp:taxon-name></italic> absent), presence/absence of labial chaetae f (absent in <italic><tp:taxon-name><tp:taxon-name-part taxon-name-part-type="genus" reg="Paravietnura">Paravietnura</tp:taxon-name-part></tp:taxon-name></italic> gen. n., Figs <xref ref-type="fig" rid="F3">18</xref>, <xref ref-type="fig" rid="F3">19</xref>; present in <italic><tp:taxon-name><tp:taxon-name-part taxon-name-part-type="genus" reg="Vietnura">Vietnura</tp:taxon-name-part></tp:taxon-name></italic>, Fig. <xref ref-type="fig" rid="F3">21</xref>), the number of tubercles on Abd. V (two tubercles (Di+De+Dl) in <italic><tp:taxon-name><tp:taxon-name-part taxon-name-part-type="genus" reg="Paravietnura">Paravietnura</tp:taxon-name-part></tp:taxon-name></italic> gen. n.; three tubercles: 2 (De+Dl) and (Di+Di) in <italic><tp:taxon-name><tp:taxon-name-part taxon-name-part-type="genus" reg="Vietnura">Vietnura</tp:taxon-name-part></tp:taxon-name></italic>), and presence/absence of microchaetae on furca rudimentary (present in <italic><tp:taxon-name><tp:taxon-name-part taxon-name-part-type="genus" reg="Paravietnura">Paravietnura</tp:taxon-name-part></tp:taxon-name></italic> gen. n.; absent in <italic><tp:taxon-name><tp:taxon-name-part taxon-name-part-type="genus" reg="Vietnura">Vietnura</tp:taxon-name-part></tp:taxon-name></italic>).</p><p>Because of the fusion of lateral tubercles on head, <italic><tp:taxon-name><tp:taxon-name-part taxon-name-part-type="genus" reg="Paravietnura">Paravietnura</tp:taxon-name-part></tp:taxon-name></italic> gen. n. resembles <italic><tp:taxon-name><tp:taxon-name-part taxon-name-part-type="genus" reg="Monobella">Monobella</tp:taxon-name-part> <tp:taxon-name-part taxon-name-part-type="species" reg="cassagnaui">cassagnaui</tp:taxon-name-part></tp:taxon-name></italic> Deharveng, 1981, the species belonging to the European genus <italic><tp:taxon-name><tp:taxon-name-part taxon-name-part-type="genus" reg="Monobella">Monobella</tp:taxon-name-part></tp:taxon-name></italic> Cassagnau, 1979. Nevertheless, this similarity seems to be definitely superficial given the fact that <italic><tp:taxon-name><tp:taxon-name-part taxon-name-part-type="genus" reg="Monobella">M.</tp:taxon-name-part> <tp:taxon-name-part taxon-name-part-type="species" reg="cassagnaui">cassagnaui</tp:taxon-name-part></tp:taxon-name></italic> differs from <italic><tp:taxon-name><tp:taxon-name-part taxon-name-part-type="genus" reg="Paravietnura">Paravietnura</tp:taxon-name-part></tp:taxon-name></italic> gen. n. in a number of characters e.g.: fusion of tubercles (Di+De) on head along midline (separate in <!--PageBreak--><italic><tp:taxon-name><tp:taxon-name-part taxon-name-part-type="genus" reg="Paravietnura">Paravietnura</tp:taxon-name-part></tp:taxon-name></italic> gen. n.), presence of chaetae Di2 and De2 on head (absent in <italic><tp:taxon-name><tp:taxon-name-part taxon-name-part-type="genus" reg="Paravietnura">Paravietnura</tp:taxon-name-part></tp:taxon-name></italic> gen. n.), fusion of tubercles Di and De on Th. II–III and Abd. I–II (separate in <italic><tp:taxon-name><tp:taxon-name-part taxon-name-part-type="genus" reg="Paravietnura">Paravietnura</tp:taxon-name-part></tp:taxon-name></italic> gen. n.), fusion of tubercles Di on Abd. III along midline (separate in <italic><tp:taxon-name><tp:taxon-name-part taxon-name-part-type="genus" reg="Paravietnura">Paravietnura</tp:taxon-name-part></tp:taxon-name></italic> gen. n.) and presence of one tubercle (2Di+2De+2Dl) on Abd. V (two tubercles (Di+De+Dl) in <italic><tp:taxon-name><tp:taxon-name-part taxon-name-part-type="genus" reg="Paravietnura">Paravietnura</tp:taxon-name-part></tp:taxon-name></italic> gen. n.).</p></tp:treatment-sec><tp:treatment-sec><!--Section generated to contain objects referenced in tp:taxon-treatment.--><fig id="F3" position="float" orientation="portrait"><label>Figures 9–21.</label><caption><p>
                <italic><tp:taxon-name><tp:taxon-name-part taxon-name-part-type="genus" reg="Paravietnura">Paravietnura</tp:taxon-name-part> <tp:taxon-name-part taxon-name-part-type="species" reg="insolita">insolita</tp:taxon-name-part></tp:taxon-name></italic> sp. n.: <bold>9</bold> dorsal chaetotaxy of head and Th. I (holotype) <bold>10</bold> dorsal chaetotaxy of Ant. III–IV <bold>11</bold> ventral chaetotaxy of Ant. III <bold>12</bold> dorsal chaetotaxy of Abd. V–VI <bold>13</bold> furca rudimentary <bold>14</bold> chaeta Di1 of Abd. IV <bold>15</bold> chaeta Di1 of Abd. V <bold>16</bold> sensillum of Abd. V <bold>17</bold> labrum <bold>18</bold> labium. <italic><tp:taxon-name><tp:taxon-name-part taxon-name-part-type="genus" reg="Paravietnura">Paravietnura</tp:taxon-name-part> <tp:taxon-name-part taxon-name-part-type="species" reg="notabilis">notabilis</tp:taxon-name-part></tp:taxon-name></italic> sp. n.: <bold>19</bold> labium <bold>20</bold> labrum. <italic><tp:taxon-name><tp:taxon-name-part taxon-name-part-type="genus" reg="Vietnura">Vietnura</tp:taxon-name-part> <tp:taxon-name-part taxon-name-part-type="species" reg="caerulea">caerulea</tp:taxon-name-part></tp:taxon-name></italic> Deharveng and Bedos, 2000: <bold>21</bold> labium.</p></caption><graphic xmlns:xlink="http://www.w3.org/1999/xlink" xlink:href="zookeys-739-041-g003.jpg" position="float" orientation="portrait" xlink:type="simple" id="oo_187152.jpg"/></fig></tp:treatment-sec><ref-list><ref id="B4"><mixed-citation xmlns:xlink="http://www.w3.org/1999/xlink" xlink:type="simple">
          <person-group><name name-style="western"><surname>Deharveng</surname><given-names>L</given-names></name><name name-style="western"><surname>Bedos</surname><given-names>A</given-names></name></person-group> (<year>2000</year>) <article-title><italic><tp:taxon-name><tp:taxon-name-part taxon-name-part-type="genus">Vietnura</tp:taxon-name-part> <tp:taxon-name-part taxon-name-part-type="species">caerulea</tp:taxon-name-part></tp:taxon-name></italic> new genus, new species, from Vietnam: first record of the Palearctic tribe <tp:taxon-name><tp:taxon-name-part taxon-name-part-type="tribe">Neanurini</tp:taxon-name-part></tp:taxon-name> in tropical Asia (<tp:taxon-name><tp:taxon-name-part taxon-name-part-type="order">Collembola</tp:taxon-name-part></tp:taxon-name>: <tp:taxon-name><tp:taxon-name-part taxon-name-part-type="family">Neanuridae</tp:taxon-name-part></tp:taxon-name>).</article-title> <source>The Raffles Bulletin of Zoology</source> <volume>48</volume>(<issue>2</issue>): <fpage>209</fpage>–<lpage>214</lpage>.</mixed-citation></ref></ref-list></tp:taxon-treatment>
