# Supplementary material for: Paravietnura gen. n., a new intriguing genus of Neanurini from the Caucasus (Collembola, Neanuridae, Neanurinae)
Source: Zookeys. 2018 Feb 22;(739):41–54. doi: 10.3897/zookeys.739.22041 (PMC5904444; doi:10.3897/zookeys.739.22041)
Supplement: XML Treatment for Paravietnura notabilis [file zookeys.739.22041-treatment2.xml]

<!DOCTYPE tp:taxon-treatment
  PUBLIC "-//TaxonX//DTD Taxonomic Treatment Publishing DTD v0 20100105//EN" "tax-treatment-NSO.dtd">
<tp:taxon-treatment xmlns:tp="http://www.plazi.org/taxpub"><tp:treatment-meta><kwd-group><label>Taxon classification</label><kwd><named-content xmlns:xlink="http://www.w3.org/1999/xlink" content-type="kingdom">Animalia</named-content></kwd><kwd><named-content xmlns:xlink="http://www.w3.org/1999/xlink" content-type="order">Collembola</named-content></kwd><kwd><named-content xmlns:xlink="http://www.w3.org/1999/xlink" content-type="family">Neanuridae</named-content></kwd></kwd-group><mixed-citation publication-type="journal"><person-group><name><surname>Smolis</surname><given-names>Adrian</given-names></name><name><surname>Kuznetsova</surname><given-names>Nataliya</given-names></name></person-group><article-title>
          <italic><tp:taxon-name><tp:taxon-name-part taxon-name-part-type="genus" reg="Paravietnura">Paravietnura</tp:taxon-name-part></tp:taxon-name></italic> gen. n., a new intriguing genus of <tp:taxon-name><tp:taxon-name-part taxon-name-part-type="tribe">Neanurini</tp:taxon-name-part></tp:taxon-name> from the Caucasus (<tp:taxon-name><tp:taxon-name-part taxon-name-part-type="order">Collembola</tp:taxon-name-part></tp:taxon-name>, <tp:taxon-name><tp:taxon-name-part taxon-name-part-type="family">Neanuridae</tp:taxon-name-part></tp:taxon-name>, <tp:taxon-name><tp:taxon-name-part taxon-name-part-type="subfamily">Neanurinae</tp:taxon-name-part></tp:taxon-name>)</article-title><source>Zookeys</source><day>22</day><month>2</month><year>2018</year><volume>2018</volume><issue>739</issue><fpage>41</fpage><lpage>54</lpage><pub-id pub-id-type="doi">10.3897/zookeys.739.22041</pub-id></mixed-citation></tp:treatment-meta><tp:nomenclature><tp:taxon-name>
            <tp:taxon-name-part taxon-name-part-type="genus" reg="Paravietnura">Paravietnura</tp:taxon-name-part>
            <tp:taxon-name-part taxon-name-part-type="species" reg="notabilis">notabilis</tp:taxon-name-part>
            <object-id xmlns:xlink="http://www.w3.org/1999/xlink" content-type="zoobank" xlink:type="simple">http://zoobank.org/62DA9C9D-CFE3-495C-BC51-CBDE1DC22BF9</object-id>
          </tp:taxon-name><tp:taxon-status xmlns:xlink="http://www.w3.org/1999/xlink" xlink:type="simple">sp. n.</tp:taxon-status><xref ref-type="fig" rid="F1">Figs 1–7</xref><xref ref-type="fig" rid="F2">, 8</xref><xref ref-type="fig" rid="F3">, 19</xref><xref ref-type="fig" rid="F3">, 20</xref><xref ref-type="table" rid="T1">Table 1</xref><xref ref-type="table" rid="T2">, 2</xref><xref ref-type="table" rid="T3">, 3</xref></tp:nomenclature><tp:treatment-sec sec-type="type material" id="SECID0EBPAE"><title>Type material.</title><p>Holotype: female on slide, Russia, NW Caucasus, Adygeya, Caucasus Nature Reserve, Lagonaki Plateau (‘Kamennoye More’ ridge), 1843 m.alt., litter of rocky pine forest with birch, <named-content xmlns:xlink="http://www.w3.org/1999/xlink" content-type="dwc:verbatimCoordinates" xlink:type="simple"><named-content content-type="geo-json" specific-use="{&#34;type&#34;:&#34;Point&#34;,&#34;coordinates&#34;:[40.021030,44.061590]}" id="NCID0EKPAE" xlink:type="simple">N44.06159° E40.02103°</named-content></named-content>, 03.07.2014, leg. M. Potapov, N. Kuznetsova, A. Kremenitsa 2014, leg. (MSPU). Paratype: juvenile on slide, ibid., southern slope, 1847 m alt., mixed forest (pine, birch), coniferous litter, <named-content xmlns:xlink="http://www.w3.org/1999/xlink" content-type="dwc:verbatimCoordinates" xlink:type="simple"><named-content content-type="geo-json" specific-use="{&#34;type&#34;:&#34;Point&#34;,&#34;coordinates&#34;:[40.021120,44.060960]}" id="NCID0ESPAE" xlink:type="simple">N44.06096° E40.02112°</named-content></named-content>, 21.07.2015, leg. M. Potapov, N. Kuznetsova, A. Kremenitsa, L.Vanyavina (DIBEC).</p></tp:treatment-sec><tp:treatment-sec sec-type="etymology" id="SECID0E1PAE"><title>Etymology.</title><p>The name reflects the notable morphology of this new generotype species.</p></tp:treatment-sec><tp:treatment-sec sec-type="diagnosis" id="SECID0E6PAE"><title>Diagnosis.</title><p>Body stumpy and relatively short. Macrochaetae long, thick and widely sheathed. Buccal cone long, labrum ogival. Labrum with two prelabral chaetae. Tubercle (Af +2Oc) on head with chaetae B, Ocm and Ocp, chaetae A absent. Tubercles (Dl+L+So) on head with ten chaetae, chaetae So2 absent. Furca rudimentary with minute and difficult to detect microchaetae, without chaetopores.</p></tp:treatment-sec><tp:treatment-sec sec-type="description" id="SECID0EEQAE"><title>Description.</title><p>
            <italic>General.</italic> Body length (without antennae): 0.55 (juvenile) to 0.85 mm (holotype). Colour of the body bluish. 2+2 black eyes of medium size (Fig. <xref ref-type="fig" rid="F1">1</xref>).</p><fig id="F1" position="float" orientation="portrait"><label>Figures 1–7.</label><caption><p>
                <italic><tp:taxon-name><tp:taxon-name-part taxon-name-part-type="genus" reg="Paravietnura">Paravietnura</tp:taxon-name-part> <tp:taxon-name-part taxon-name-part-type="species" reg="notabilis">notabilis</tp:taxon-name-part></tp:taxon-name></italic> sp. n.: <bold>1</bold> habitus and dorsal chaetotaxy (holotype) <bold>2</bold> ventral chaetotaxy of Ant. III <bold>3</bold> dorsal chaetotaxy of Ant. III–IV <bold>4</bold> chaeta Di1 of Abd. IV <bold>5</bold> sensillum of Abd. V <bold>6</bold> chaeta Di1 of Abd. V <bold>7</bold> furca rudimentary.</p></caption><graphic xmlns:xlink="http://www.w3.org/1999/xlink" xlink:href="zookeys-739-041-g001.jpg" position="float" orientation="portrait" xlink:type="simple" id="oo_187150.jpg"/></fig><p>
            <italic>Chaetal morphology.</italic> Dorsal ordinary chaetae of four types: long macrochaetae (Ml), short macrochaetae (Mc), very short macrochaetae (Mcc) and mesochaetae. Long macrochaetae of large length (distinctly longer than length of segment), thick, slightly arc-like or straight, widely sheathed, strongly serrated and apically rounded (Figs <xref ref-type="fig" rid="F1">1</xref>, <xref ref-type="fig" rid="F1">4</xref>, <xref ref-type="fig" rid="F1">6</xref>). Macrochaetae Mc and Mcc morphologically similar to long macrochaetae, but much shorter. Mesochaetae similar to ventral chaetae, thin, smooth and pointed. S–chaetae of tergites thin, smooth, and very short, from three to six times shorter than nearby macrochaetae (Figs <xref ref-type="fig" rid="F1">1</xref>, <xref ref-type="fig" rid="F1">5</xref>).</p><p>
            <italic>Antennae</italic>. Dorsal chaetotaxy of Ant. III–IV as Fig. <xref ref-type="fig" rid="F1">3</xref> and Table <xref ref-type="table" rid="T2">2</xref>. S–chaetae of Ant. IV long and moderately thickened, S4 and S7 slightly longer than others (Fig. <xref ref-type="fig" rid="F1">3</xref>). Apical vesicle distinctly bilobed. Ventral chaetotaxy of Ant. III as Fig. <xref ref-type="fig" rid="F1">2</xref> and Table <xref ref-type="table" rid="T2">2</xref>, sensillum sgv notably long and s-shaped.</p><p>
            <italic>Mouthparts</italic>. Buccal cone particularly long with labral sclerifications ogival (Fig. <xref ref-type="fig" rid="F3">20</xref>). Labrum chaetotaxy: 2/2, 4. Labium with three basal, three distal, and three lateral chaetae, papillae x absent (Fig. <xref ref-type="fig" rid="F3">19</xref>). Maxilla styliform, mandible thin and tridentate.</p><p>
            <italic>Dorsal chaetotaxy and tubercles</italic>. Chaetotaxy of head as Fig. <xref ref-type="fig" rid="F1">1</xref> and Table <xref ref-type="table" rid="T1">1</xref>. Chaetotaxy of Th. and Abd. as Table <xref ref-type="table" rid="T3">3</xref>. Thorax and abdomen with chaetae De2 and De3 not free (Fig. <xref ref-type="fig" rid="F1">1</xref>). On Abd. I–III, the line of chaetae De1–chaeta s perpendicular to the dorsomedian line. On Abd. IV chaetae Di1 distinctly longer than on Abd. V (Figs <xref ref-type="fig" rid="F1">1</xref>, <xref ref-type="fig" rid="F1">4</xref>, <xref ref-type="fig" rid="F1">6</xref>). On Abd. V chaetae Di3 present or absent (Fig. <xref ref-type="fig" rid="F1">1</xref>). Cryptopygy present, strongly developed.</p><p>
            <italic>Ventral chaetotaxy.</italic> On head, groups Vea, Vem and Vep with 3, 2, 4 chaetae respectively. Group Vi on head with six chaetae. On Abd. IV, furca rudimentary with minute microchaetae (Fig. <xref ref-type="fig" rid="F1">7</xref>). On Abd. IV, tubercle L with five chaetae. On Abd. V, chaetae L’ absent.</p><!--PageBreak--><!--PageBreak--><p>
            <italic>Legs</italic>. Chaetotaxy of legs as in Table <xref ref-type="table" rid="T3">3</xref>. Claw without internal tooth. On tibiotarsi, chaeta M present and chaetae B4 and B5 relatively short and pointed.</p><table-wrap id="T1" position="float" orientation="portrait"><label>Table 1.</label><caption><p>Cephalic chaetotaxy of <italic><tp:taxon-name><tp:taxon-name-part taxon-name-part-type="genus" reg="Paravietnura">Paravietnura</tp:taxon-name-part> <tp:taxon-name-part taxon-name-part-type="species" reg="notabilis">notabilis</tp:taxon-name-part></tp:taxon-name></italic> sp. n., dorsal side.</p></caption><table id="TID0EKEAE" rules="all"><tbody><tr><th rowspan="1" colspan="1">Tubercle</th><th rowspan="1" colspan="1">Number of chaetae</th><th rowspan="1" colspan="1">Types of chaetae</th><th rowspan="1" colspan="1">Names of chaetae</th></tr><tr><td rowspan="2" colspan="1">Cl</td><td rowspan="1" colspan="1">4</td><td rowspan="1" colspan="1">Ml</td><td rowspan="1" colspan="1">F</td></tr><tr><td rowspan="1" colspan="1"/><td rowspan="1" colspan="1">Mc</td><td rowspan="1" colspan="1">G</td></tr><tr><td rowspan="2" colspan="1">(Af+2Oc)</td><td rowspan="1" colspan="1">6</td><td rowspan="1" colspan="1">Ml</td><td rowspan="1" colspan="1">B, Ocm</td></tr><tr><td rowspan="1" colspan="1"/><td rowspan="1" colspan="1">Mc</td><td rowspan="1" colspan="1">Ocp</td></tr><tr><td rowspan="1" colspan="1">(Di+De)</td><td rowspan="1" colspan="1">2</td><td rowspan="1" colspan="1">Ml</td><td rowspan="1" colspan="1">Di1, De1</td></tr><tr><td rowspan="4" colspan="1">(Dl+L+So)</td><td rowspan="4" colspan="1">10</td><td rowspan="1" colspan="1">Ml</td><td rowspan="1" colspan="1">Dl1, Dl5, L1, So1</td></tr><tr><td rowspan="1" colspan="1">Mc</td><td rowspan="1" colspan="1">L4</td></tr><tr><td rowspan="1" colspan="1">Mcc</td><td rowspan="1" colspan="1">Dl4</td></tr><tr><td rowspan="1" colspan="1">me</td><td rowspan="1" colspan="1">So3–6</td></tr></tbody></table></table-wrap><table-wrap id="T2" position="float" orientation="portrait"><label>Table 2.</label><caption><p>Antennal chaetotaxy of <italic><tp:taxon-name><tp:taxon-name-part taxon-name-part-type="genus" reg="Paravietnura">Paravietnura</tp:taxon-name-part> <tp:taxon-name-part taxon-name-part-type="species" reg="notabilis">notabilis</tp:taxon-name-part></tp:taxon-name></italic> sp. n.</p></caption><table id="TID0EOKAE" rules="all"><tbody><tr><th rowspan="1" colspan="1">Segment, Group</th><th rowspan="1" colspan="1">Number of chaetae</th><th rowspan="1" colspan="1">Segment, Group</th><th rowspan="1" colspan="1">Number of chaetae adult</th></tr><tr><td rowspan="1" colspan="1">I</td><td rowspan="1" colspan="1">7</td><td rowspan="1" colspan="1">IV</td><td rowspan="3" colspan="1">or, 8 S, i, 12 mou, 6 brs, 2 iv</td></tr><tr><td rowspan="1" colspan="1">II</td><td rowspan="1" colspan="1">11</td><td rowspan="1" colspan="1"/></tr><tr><td rowspan="2" colspan="1">IIIve</td><td rowspan="1" colspan="1">5 sensilla AO III</td><td rowspan="1" colspan="1"/></tr><tr><td rowspan="1" colspan="1">5</td><td rowspan="1" colspan="1">ap</td><td rowspan="1" colspan="1">8 bs, 5 miA</td></tr><tr><td rowspan="1" colspan="1">vc</td><td rowspan="1" colspan="1">4</td><td rowspan="1" colspan="1">ca</td><td rowspan="1" colspan="1">2 bs, 3 miA</td></tr><tr><td rowspan="1" colspan="1">vi</td><td rowspan="1" colspan="1">4</td><td rowspan="1" colspan="1">cm</td><td rowspan="1" colspan="1">3 bs, 1 miA</td></tr><tr><td rowspan="1" colspan="1">d</td><td rowspan="1" colspan="1">4</td><td rowspan="1" colspan="1">cp</td><td rowspan="1" colspan="1">8 miA, 1 brs</td></tr></tbody></table></table-wrap><table-wrap id="T3" position="float" orientation="portrait"><label>Table 3.</label><caption><p>Postcephalic chaetotaxy of <italic><tp:taxon-name><tp:taxon-name-part taxon-name-part-type="genus" reg="Paravietnura">Paravietnura</tp:taxon-name-part> <tp:taxon-name-part taxon-name-part-type="species" reg="notabilis">notabilis</tp:taxon-name-part></tp:taxon-name></italic> sp. n.</p></caption><table id="TID0E4PAE" rules="all"><tbody><tr><th rowspan="1" colspan="5">Terga</th><th rowspan="1" colspan="5">Legs</th></tr><tr><th rowspan="1" colspan="1"/><th rowspan="1" colspan="1">Di</th><th rowspan="1" colspan="1">De</th><th rowspan="1" colspan="1">Dl</th><th rowspan="1" colspan="1">L</th><th rowspan="1" colspan="1">Scx2</th><th rowspan="1" colspan="1">Cx</th><th rowspan="1" colspan="1">Tr</th><th rowspan="1" colspan="1">Fe</th><th rowspan="1" colspan="1">T</th></tr><tr><td rowspan="1" colspan="1">Th. I</td><td rowspan="1" colspan="1">1</td><td rowspan="1" colspan="1">2</td><td rowspan="1" colspan="1">1</td><td rowspan="1" colspan="1">-</td><td rowspan="1" colspan="1">0</td><td rowspan="1" colspan="1">3</td><td rowspan="1" colspan="1">6</td><td rowspan="1" colspan="1">13</td><td rowspan="1" colspan="1">19</td></tr><tr><td rowspan="1" colspan="1">Th. II</td><td rowspan="1" colspan="1">3</td><td rowspan="1" colspan="1">2+s</td><td rowspan="1" colspan="1">3+s+ms</td><td rowspan="1" colspan="1">3</td><td rowspan="1" colspan="1">2</td><td rowspan="1" colspan="1">7</td><td rowspan="1" colspan="1">6</td><td rowspan="1" colspan="1">12</td><td rowspan="1" colspan="1">19</td></tr><tr><td rowspan="1" colspan="1">Th. III</td><td rowspan="1" colspan="1">3</td><td rowspan="1" colspan="1">3+s</td><td rowspan="1" colspan="1">3+s</td><td rowspan="1" colspan="1">3</td><td rowspan="1" colspan="1">2</td><td rowspan="1" colspan="1">8</td><td rowspan="1" colspan="1">6</td><td rowspan="1" colspan="1">11</td><td rowspan="1" colspan="1">18</td></tr><tr><td rowspan="1" colspan="5"/><td rowspan="1" colspan="5">
                    <bold>Sterna</bold>
                  </td></tr><tr><td rowspan="1" colspan="1">Abd. I</td><td rowspan="1" colspan="1">2</td><td rowspan="1" colspan="1">3+s</td><td rowspan="1" colspan="1">2</td><td rowspan="1" colspan="1">3</td><td rowspan="1" colspan="5">VT: 4</td></tr><tr><td rowspan="1" colspan="1">Abd. II</td><td rowspan="1" colspan="1">2</td><td rowspan="1" colspan="1">3+s</td><td rowspan="1" colspan="1">2</td><td rowspan="1" colspan="1">3</td><td rowspan="1" colspan="5">Ve: 4; chaeta Ve1 absent</td></tr><tr><td rowspan="1" colspan="1">Abd. III</td><td rowspan="1" colspan="1">2</td><td rowspan="1" colspan="1">3+s</td><td rowspan="1" colspan="1">2</td><td rowspan="1" colspan="1">3</td><td rowspan="1" colspan="5">Vel:4; Fu: 5 me, 4 mi</td></tr><tr><td rowspan="1" colspan="1">Abd. IV</td><td rowspan="1" colspan="1">2</td><td rowspan="1" colspan="1">2+s</td><td rowspan="1" colspan="1">3</td><td rowspan="1" colspan="1">5</td><td rowspan="1" colspan="5">Vel: 4; Vec: 2; Vei: 2; Vl: 4</td></tr><tr><td rowspan="1" colspan="1">Abd. V</td><td rowspan="1" colspan="4">6–7+s</td><td rowspan="1" colspan="5">Ag: 3; Vl: 1</td></tr><tr><td rowspan="1" colspan="1">Abd. VI</td><td rowspan="1" colspan="1"/><td rowspan="1" colspan="1">7</td><td rowspan="1" colspan="1"/><td rowspan="1" colspan="1"/><td rowspan="1" colspan="5">Ve: 9–10; An: 2mi</td></tr></tbody></table></table-wrap></tp:treatment-sec><tp:treatment-sec sec-type="remarks" id="SECID0EQFAG"><title>Remarks.</title><p>See Remarks of <italic><tp:taxon-name><tp:taxon-name-part taxon-name-part-type="genus" reg="Paravietnura">Paravietnura</tp:taxon-name-part> <tp:taxon-name-part taxon-name-part-type="species" reg="insolita">insolita</tp:taxon-name-part></tp:taxon-name></italic> sp. n.</p></tp:treatment-sec><tp:treatment-sec sec-type="Ecological note" id="SECID0EBGAG"><title>Ecological note.</title><p>The new species seems to be very local and connected with specific climatic or vegetation conditions (rocky pine-birch forest, Fig. <xref ref-type="fig" rid="F2">8</xref>) since it has been never recorded outside <italic>locus typicus</italic> despite many investigations conducted in different parts of the Caucasus.</p><fig id="F2" position="float" orientation="portrait"><label>Figure 8.</label><caption><p>Rocky pine-birch forest in Caucasus Nature Reserve, type locality of <italic><tp:taxon-name><tp:taxon-name-part taxon-name-part-type="genus" reg="Paravietnura">Paravietnura</tp:taxon-name-part> <tp:taxon-name-part taxon-name-part-type="species" reg="notabilis">notabilis</tp:taxon-name-part></tp:taxon-name></italic> sp. n.</p></caption><graphic xmlns:xlink="http://www.w3.org/1999/xlink" xlink:href="zookeys-739-041-g002.jpg" position="float" orientation="portrait" xlink:type="simple" id="oo_187151.jpg"/></fig></tp:treatment-sec><tp:treatment-sec><!--Section generated to contain objects referenced in tp:taxon-treatment.--><fig id="F3" position="float" orientation="portrait"><label>Figures 9–21.</label><caption><p>
                <italic><tp:taxon-name><tp:taxon-name-part taxon-name-part-type="genus" reg="Paravietnura">Paravietnura</tp:taxon-name-part> <tp:taxon-name-part taxon-name-part-type="species" reg="insolita">insolita</tp:taxon-name-part></tp:taxon-name></italic> sp. n.: <bold>9</bold> dorsal chaetotaxy of head and Th. I (holotype) <bold>10</bold> dorsal chaetotaxy of Ant. III–IV <bold>11</bold> ventral chaetotaxy of Ant. III <bold>12</bold> dorsal chaetotaxy of Abd. V–VI <bold>13</bold> furca rudimentary <bold>14</bold> chaeta Di1 of Abd. IV <bold>15</bold> chaeta Di1 of Abd. V <bold>16</bold> sensillum of Abd. V <bold>17</bold> labrum <bold>18</bold> labium. <italic><tp:taxon-name><tp:taxon-name-part taxon-name-part-type="genus" reg="Paravietnura">Paravietnura</tp:taxon-name-part> <tp:taxon-name-part taxon-name-part-type="species" reg="notabilis">notabilis</tp:taxon-name-part></tp:taxon-name></italic> sp. n.: <bold>19</bold> labium <bold>20</bold> labrum. <italic><tp:taxon-name><tp:taxon-name-part taxon-name-part-type="genus" reg="Vietnura">Vietnura</tp:taxon-name-part> <tp:taxon-name-part taxon-name-part-type="species" reg="caerulea">caerulea</tp:taxon-name-part></tp:taxon-name></italic> Deharveng and Bedos, 2000: <bold>21</bold> labium.</p></caption><graphic xmlns:xlink="http://www.w3.org/1999/xlink" xlink:href="zookeys-739-041-g003.jpg" position="float" orientation="portrait" xlink:type="simple" id="oo_187152.jpg"/></fig></tp:treatment-sec></tp:taxon-treatment>
