# Supplementary material for: Paravietnura gen. n., a new intriguing genus of Neanurini from the Caucasus (Collembola, Neanuridae, Neanurinae)
Source: Zookeys. 2018 Feb 22;(739):41–54. doi: 10.3897/zookeys.739.22041 (PMC5904444; doi:10.3897/zookeys.739.22041)
Supplement: XML Treatment for Paravietnura insolita [file zookeys.739.22041-treatment3.xml]

<!DOCTYPE tp:taxon-treatment
  PUBLIC "-//TaxonX//DTD Taxonomic Treatment Publishing DTD v0 20100105//EN" "tax-treatment-NSO.dtd">
<tp:taxon-treatment xmlns:tp="http://www.plazi.org/taxpub"><tp:treatment-meta><kwd-group><label>Taxon classification</label><kwd><named-content xmlns:xlink="http://www.w3.org/1999/xlink" content-type="kingdom">Animalia</named-content></kwd><kwd><named-content xmlns:xlink="http://www.w3.org/1999/xlink" content-type="order">Collembola</named-content></kwd><kwd><named-content xmlns:xlink="http://www.w3.org/1999/xlink" content-type="family">Neanuridae</named-content></kwd></kwd-group><mixed-citation publication-type="journal"><person-group><name><surname>Smolis</surname><given-names>Adrian</given-names></name><name><surname>Kuznetsova</surname><given-names>Nataliya</given-names></name></person-group><article-title>
          <italic><tp:taxon-name><tp:taxon-name-part taxon-name-part-type="genus" reg="Paravietnura">Paravietnura</tp:taxon-name-part></tp:taxon-name></italic> gen. n., a new intriguing genus of <tp:taxon-name><tp:taxon-name-part taxon-name-part-type="tribe">Neanurini</tp:taxon-name-part></tp:taxon-name> from the Caucasus (<tp:taxon-name><tp:taxon-name-part taxon-name-part-type="order">Collembola</tp:taxon-name-part></tp:taxon-name>, <tp:taxon-name><tp:taxon-name-part taxon-name-part-type="family">Neanuridae</tp:taxon-name-part></tp:taxon-name>, <tp:taxon-name><tp:taxon-name-part taxon-name-part-type="subfamily">Neanurinae</tp:taxon-name-part></tp:taxon-name>)</article-title><source>Zookeys</source><day>22</day><month>2</month><year>2018</year><volume>2018</volume><issue>739</issue><fpage>41</fpage><lpage>54</lpage><pub-id pub-id-type="doi">10.3897/zookeys.739.22041</pub-id></mixed-citation></tp:treatment-meta><tp:nomenclature><tp:taxon-name>
            <tp:taxon-name-part taxon-name-part-type="genus" reg="Paravietnura">Paravietnura</tp:taxon-name-part>
            <tp:taxon-name-part taxon-name-part-type="species" reg="insolita">insolita</tp:taxon-name-part>
            <object-id xmlns:xlink="http://www.w3.org/1999/xlink" content-type="zoobank" xlink:type="simple">http://zoobank.org/20AB2ACF-C891-4361-9EF7-87B68DB1B127</object-id>
          </tp:taxon-name><tp:taxon-status xmlns:xlink="http://www.w3.org/1999/xlink" xlink:type="simple">sp. n.</tp:taxon-status><xref ref-type="fig" rid="F3">Figs 9–18</xref><xref ref-type="table" rid="T4">, Table 4</xref><xref ref-type="table" rid="T5">, 5</xref><xref ref-type="table" rid="T6">, 6</xref><!--PageBreak--><!--PageBreak--></tp:nomenclature><tp:treatment-sec sec-type="type material" id="SECID0E6IAG"><title>Type material.</title><p>Holotype: male on slide, Russia, Caucasus, Northern Ossetia, North Ossetia Nature Reserve, surroundings of the village Tsey, Kalpersky ridge, southern slope, 2160 m alt., litter of rocky pine grass forest, 19.8.1977, leg. M. Rudakovsky, N. Kuznetsova (MSPU). Paratype: male on slide, ibid., green moss pine forest, in mosses, 23.9.1980, leg. I. Kuchiev (DIBEC).</p></tp:treatment-sec><tp:treatment-sec sec-type="etymology" id="SECID0EEJAG"><title>Etymology.</title><p>Its name reflects a later discovery of another species within the genus (Latin word “<italic><tp:taxon-name><tp:taxon-name-part taxon-name-part-type="genus" reg="Paravietnura"/><tp:taxon-name-part taxon-name-part-type="species" reg="insolita">insolita</tp:taxon-name-part></tp:taxon-name></italic>” means not lonely).</p></tp:treatment-sec><tp:treatment-sec sec-type="diagnosis" id="SECID0EUJAG"><title>Diagnosis.</title><p>Body relatively short and squarish. Macrochaetae long, relatively thin and narrowly sheathed. Buccal cone rather short, labrum non ogival. Labrum with four prelabral chaetae. Tubercle (Af +2Oc) on head with chaetae A, B, Ocm and Ocp. Tubercles (Dl+L+So) on head with eleven chaetae, chaetae So2 present. Furca rudimentary with well visible microchaetae, with chaetopores.</p></tp:treatment-sec><tp:treatment-sec sec-type="description" id="SECID0EZJAG"><title>Description.</title><p>
            <italic>General.</italic> Body length (without antennae): 1.10 (paratype) to 1.35 mm (holotype). Colour of the body bluish. 2+2 black eyes of medium size (Fig. <xref ref-type="fig" rid="F3">9</xref>).</p><fig id="F3" position="float" orientation="portrait"><label>Figures 9–21.</label><caption><p>
                <italic><tp:taxon-name><tp:taxon-name-part taxon-name-part-type="genus" reg="Paravietnura">Paravietnura</tp:taxon-name-part> <tp:taxon-name-part taxon-name-part-type="species" reg="insolita">insolita</tp:taxon-name-part></tp:taxon-name></italic> sp. n.: <bold>9</bold> dorsal chaetotaxy of head and Th. I (holotype) <bold>10</bold> dorsal chaetotaxy of Ant. III–IV <bold>11</bold> ventral chaetotaxy of Ant. III <bold>12</bold> dorsal chaetotaxy of Abd. V–VI <bold>13</bold> furca rudimentary <bold>14</bold> chaeta Di1 of Abd. IV <bold>15</bold> chaeta Di1 of Abd. V <bold>16</bold> sensillum of Abd. V <bold>17</bold> labrum <bold>18</bold> labium. <italic><tp:taxon-name><tp:taxon-name-part taxon-name-part-type="genus" reg="Paravietnura">Paravietnura</tp:taxon-name-part> <tp:taxon-name-part taxon-name-part-type="species" reg="notabilis">notabilis</tp:taxon-name-part></tp:taxon-name></italic> sp. n.: <bold>19</bold> labium <bold>20</bold> labrum. <italic><tp:taxon-name><tp:taxon-name-part taxon-name-part-type="genus" reg="Vietnura">Vietnura</tp:taxon-name-part> <tp:taxon-name-part taxon-name-part-type="species" reg="caerulea">caerulea</tp:taxon-name-part></tp:taxon-name></italic> Deharveng and Bedos, 2000: <bold>21</bold> labium.</p></caption><graphic xmlns:xlink="http://www.w3.org/1999/xlink" xlink:href="zookeys-739-041-g003.jpg" position="float" orientation="portrait" xlink:type="simple" id="oo_187152.jpg"/></fig><p>
            <italic>Chaetal morphology.</italic> Dorsal ordinary chaetae of four types: long macrochaetae (Ml), short macrochaetae (Mc), very short macrochaetae (Mcc) and mesochaetae. Long macrochaetae of medium length (longer than length of segment), relatively thin, slightly arc-like or straight, narrowly sheathed, strongly serrated and apically rounded (Figs <xref ref-type="fig" rid="F3">9</xref>, <xref ref-type="fig" rid="F3">12</xref>, <xref ref-type="fig" rid="F3">14</xref>, <xref ref-type="fig" rid="F3">16</xref>). Macrochaetae Mc and Mcc morphologically similar to long macrochaetae, but much shorter. Mesochaetae similar to ventral chaetae, thin, smooth, and pointed. S–chaetae of tergites thin, smooth, and markedly short, three or four times shorter than nearby macrochaetae (Figs <xref ref-type="fig" rid="F3">12</xref>, <xref ref-type="fig" rid="F3">15</xref>).</p><p>
            <italic>Antennae</italic>. Dorsal chaetotaxy of Ant. III–IV as Fig. <xref ref-type="fig" rid="F3">10</xref> and Table <xref ref-type="table" rid="T5">5</xref>. S–chaetae of Ant. IV long and moderately thickened, S4 and S7 slightly longer than others (Fig. <xref ref-type="fig" rid="F3">10</xref>). Apical vesicle distinct bilobed. Ventral chaetotaxy of Ant. III as Fig. <xref ref-type="fig" rid="F3">11</xref> and Table <xref ref-type="table" rid="T5">5</xref>, sensillum sgv notably elongate and s-shaped.</p><p>
            <italic>Mouthparts</italic>. Buccal cone short with labral sclerifications non-ogival (Fig. <xref ref-type="fig" rid="F3">17</xref>). Labrum chaetotaxy: 4/2, 4. Labium with three basal, three distal and three lateral chaetae, papillae x absent (Fig. <xref ref-type="fig" rid="F3">18</xref>). Maxilla styliform, mandible thin and tridentate.</p><!--PageBreak--><!--PageBreak--><p>
            <italic>Dorsal chaetotaxy and tubercles</italic>. Chaetotaxy of head as Fig. <xref ref-type="fig" rid="F3">9</xref> and Table <xref ref-type="table" rid="T4">4</xref>. Chaetotaxy of Th. and Abd. as Table <xref ref-type="table" rid="T6">6</xref>. Thorax and abdomen with chaetae De2 and De3 not free. On Abd. I–III, the line of chaetae De1–chaeta s perpendicular to the dorsomedian line. On Abd. IV chaetae Di1 longer than on Abd. V (Figs <xref ref-type="fig" rid="F3">14</xref>, <xref ref-type="fig" rid="F3">16</xref>). On Abd. V chaetae Di2 present and Di3 absent (Fig. <xref ref-type="fig" rid="F3">12</xref>). Cryptopygy present, well developed.</p><p>
            <italic>Ventral chaetotaxy.</italic> On head, groups Vea, Vem and Vep with 3, 2, 4 chaetae respectively. Group Vi on head with six chaetae. On Abd. IV, furca rudimentary with clearly <!--PageBreak-->visible microchaetae, each with chaetopore (Fig. <xref ref-type="fig" rid="F3">13</xref>). On Abd. IV, tubercle L with five chaetae. On Abd. V, chaetae L’ present.</p><p>
            <italic>Legs</italic>. Chaetotaxy of legs as in Table <xref ref-type="table" rid="T6">6</xref>. Claw without internal tooth. On tibiotarsi, chaeta M present and chaetae B4 and B5 relatively short and pointed.</p></tp:treatment-sec><tp:treatment-sec sec-type="remarks" id="SECID0E4PAG"><title>Remarks.</title><p>
            <italic><tp:taxon-name><tp:taxon-name-part taxon-name-part-type="genus" reg="Paravietnura">Paravietnura</tp:taxon-name-part> <tp:taxon-name-part taxon-name-part-type="species" reg="insolita">insolita</tp:taxon-name-part></tp:taxon-name></italic> sp. n. can be confused with the only other described species in the genus <italic><tp:taxon-name><tp:taxon-name-part taxon-name-part-type="genus" reg="Paravietnura">Paravietnura</tp:taxon-name-part> <tp:taxon-name-part taxon-name-part-type="species" reg="notabilis">notabilis</tp:taxon-name-part></tp:taxon-name></italic> sp. n., which has thick and widely sheathed long macrochaetae (distinctly thinner and narrowly sheathed in <italic><tp:taxon-name><tp:taxon-name-part taxon-name-part-type="genus" reg="Paravietnura"/><tp:taxon-name-part taxon-name-part-type="species" reg="insolita">insolita</tp:taxon-name-part></tp:taxon-name></italic>), an ogival labrum (non-ogival in <italic><tp:taxon-name><tp:taxon-name-part taxon-name-part-type="genus" reg="Paravietnura"/><tp:taxon-name-part taxon-name-part-type="species" reg="insolita">insolita</tp:taxon-name-part></tp:taxon-name></italic>), chaetae A and So2 reduced on the head (present in <italic><tp:taxon-name><tp:taxon-name-part taxon-name-part-type="genus" reg="Paravietnura"/><tp:taxon-name-part taxon-name-part-type="species" reg="insolita">insolita</tp:taxon-name-part></tp:taxon-name></italic>), chaetae L’ reduced on Abd. V (present in <italic><tp:taxon-name><tp:taxon-name-part taxon-name-part-type="genus" reg="Paravietnura"/><tp:taxon-name-part taxon-name-part-type="species" reg="insolita">insolita</tp:taxon-name-part></tp:taxon-name></italic>), and the furca rudimentary with minute microchaetae without chaetopores (longer microchaetae with distinct chaetopores in <italic><tp:taxon-name><tp:taxon-name-part taxon-name-part-type="genus" reg="Paravietnura"/><tp:taxon-name-part taxon-name-part-type="species" reg="insolita">insolita</tp:taxon-name-part></tp:taxon-name></italic>).</p></tp:treatment-sec><tp:treatment-sec sec-type="Ecological note" id="SECID0ELSAG"><title>Ecological note.</title><p>Similarly to the previous species, <italic><tp:taxon-name><tp:taxon-name-part taxon-name-part-type="genus" reg="Paravietnura">Paravietnura</tp:taxon-name-part> <tp:taxon-name-part taxon-name-part-type="species" reg="insolita">insolita</tp:taxon-name-part></tp:taxon-name></italic> sp. n. seems to be very local and connected with specific climatic and vegetation conditions, probably with mountain xeric pine forest.</p></tp:treatment-sec><tp:treatment-sec sec-type="Variabilty" id="SECID0E3SAG"><title>Variabilty.</title><p>We observed an asymmetrical absence of chaeta A in the holotype (Fig. <xref ref-type="fig" rid="F3">9</xref>).</p><table-wrap id="T4" position="float" orientation="portrait"><label>Table 4.</label><caption><p>Cephalic chaetotaxy of <italic><tp:taxon-name><tp:taxon-name-part taxon-name-part-type="genus" reg="Paravietnura">Paravietnura</tp:taxon-name-part> <tp:taxon-name-part taxon-name-part-type="species" reg="insolita">insolita</tp:taxon-name-part></tp:taxon-name></italic> sp. n., dorsal side.</p></caption><table id="TID0EMEAG" rules="all"><tbody><tr><th rowspan="1" colspan="1">Tubercle</th><th rowspan="1" colspan="1">Number of chaetae</th><th rowspan="1" colspan="1">Types of chaetae</th><th rowspan="1" colspan="1">Names of chaetae</th></tr><tr><td rowspan="1" colspan="1">Cl</td><td rowspan="1" colspan="1">4</td><td rowspan="1" colspan="1">MlMc</td><td rowspan="1" colspan="1">FG</td></tr><tr><td rowspan="1" colspan="1">(Af+2Oc)</td><td rowspan="1" colspan="1">8</td><td rowspan="1" colspan="1">MlMc</td><td rowspan="1" colspan="1">B, OcmA, Ocp</td></tr><tr><td rowspan="1" colspan="1">(Di+De)</td><td rowspan="1" colspan="1">2</td><td rowspan="1" colspan="1">Ml</td><td rowspan="1" colspan="1">Di1, De1</td></tr><tr><td rowspan="1" colspan="1">(Dl+L+So)</td><td rowspan="1" colspan="1">11</td><td rowspan="1" colspan="1">MlMcMccme</td><td rowspan="1" colspan="1">Dl, Dl5, L1, So1L4Dl4, So2So3–6</td></tr></tbody></table></table-wrap><table-wrap id="T5" position="float" orientation="portrait"><label>Table 5.</label><caption><p>Antennal chaetotaxy of <italic><tp:taxon-name><tp:taxon-name-part taxon-name-part-type="genus" reg="Paravietnura">Paravietnura</tp:taxon-name-part> <tp:taxon-name-part taxon-name-part-type="species" reg="insolita">insolita</tp:taxon-name-part></tp:taxon-name></italic> sp. n.</p></caption><table id="TID0ERIAG" rules="all"><tbody><tr><th rowspan="1" colspan="1">Segment, Group</th><th rowspan="1" colspan="1">Number of chaetae</th><th rowspan="1" colspan="1">Segment, Group</th><th rowspan="1" colspan="1">Number of chaetae adult</th></tr><tr><td rowspan="1" colspan="1">I</td><td rowspan="1" colspan="1">7</td><td rowspan="4" colspan="1">IVap</td><td rowspan="3" colspan="1">or, 8 S, i, 12 mou, 6 brs, 2 iv</td></tr><tr><td rowspan="1" colspan="1">II</td><td rowspan="1" colspan="1">11</td></tr><tr><td rowspan="2" colspan="1">IIIve</td><td rowspan="1" colspan="1">5 sensilla AO III</td></tr><tr><td rowspan="1" colspan="1">5</td><td rowspan="1" colspan="1">8 bs, 5 miA</td></tr><tr><td rowspan="1" colspan="1">vc</td><td rowspan="1" colspan="1">4</td><td rowspan="1" colspan="1">ca</td><td rowspan="1" colspan="1">2 bs, 3 miA</td></tr><tr><td rowspan="1" colspan="1">vi</td><td rowspan="1" colspan="1">4</td><td rowspan="1" colspan="1">cm</td><td rowspan="1" colspan="1">3 bs, 1 miA</td></tr><tr><td rowspan="1" colspan="1">d</td><td rowspan="1" colspan="1">4</td><td rowspan="1" colspan="1">cp</td><td rowspan="1" colspan="1">8 miA, 1 brs</td></tr></tbody></table></table-wrap><table-wrap id="T6" position="float" orientation="portrait"><label>Table 6.</label><caption><p>Postcephalic chaetotaxy of <italic><tp:taxon-name><tp:taxon-name-part taxon-name-part-type="genus" reg="Paravietnura">Paravietnura</tp:taxon-name-part> <tp:taxon-name-part taxon-name-part-type="species" reg="insolita">insolita</tp:taxon-name-part></tp:taxon-name></italic> sp. n.</p></caption><table id="TID0EXNAG" rules="all"><tbody><tr><th rowspan="1" colspan="5">Terga</th><th rowspan="1" colspan="5">Legs</th></tr><tr><th rowspan="1" colspan="1"/><th rowspan="1" colspan="1">Di</th><th rowspan="1" colspan="1">De</th><th rowspan="1" colspan="1">Dl</th><th rowspan="1" colspan="1">L</th><th rowspan="1" colspan="1">Scx2</th><th rowspan="1" colspan="1">Cx</th><th rowspan="1" colspan="1">Tr</th><th rowspan="1" colspan="1">Fe</th><th rowspan="1" colspan="1">T</th></tr><tr><td rowspan="1" colspan="1">Th. I</td><td rowspan="1" colspan="1">1</td><td rowspan="1" colspan="1">2</td><td rowspan="1" colspan="1">1</td><td rowspan="1" colspan="1">-</td><td rowspan="1" colspan="1">0</td><td rowspan="1" colspan="1">3</td><td rowspan="1" colspan="1">6</td><td rowspan="1" colspan="1">13</td><td rowspan="1" colspan="1">19</td></tr><tr><td rowspan="1" colspan="1">Th. II</td><td rowspan="1" colspan="1">3</td><td rowspan="1" colspan="1">2+s</td><td rowspan="1" colspan="1">3+s+ms</td><td rowspan="1" colspan="1">3</td><td rowspan="1" colspan="1">2</td><td rowspan="1" colspan="1">7</td><td rowspan="1" colspan="1">6</td><td rowspan="1" colspan="1">12</td><td rowspan="1" colspan="1">19</td></tr><tr><td rowspan="1" colspan="1">Th. III</td><td rowspan="1" colspan="1">3</td><td rowspan="1" colspan="1">3+s</td><td rowspan="1" colspan="1">3+s</td><td rowspan="1" colspan="1">3</td><td rowspan="1" colspan="1">2</td><td rowspan="1" colspan="1">8</td><td rowspan="1" colspan="1">6</td><td rowspan="1" colspan="1">11</td><td rowspan="1" colspan="1">18</td></tr><tr><td rowspan="1" colspan="5"/><td rowspan="1" colspan="5">
                    <bold>Sterna</bold>
                  </td></tr><tr><td rowspan="1" colspan="1">Abd. I</td><td rowspan="1" colspan="1">2</td><td rowspan="1" colspan="1">3+s</td><td rowspan="1" colspan="1">2</td><td rowspan="1" colspan="1">3</td><td rowspan="1" colspan="5">VT: 4</td></tr><tr><td rowspan="1" colspan="1">Abd. II</td><td rowspan="1" colspan="1">2</td><td rowspan="1" colspan="1">3+s</td><td rowspan="1" colspan="1">2</td><td rowspan="1" colspan="1">3</td><td rowspan="1" colspan="5">Ve: 5; chaeta Ve1 present</td></tr><tr><td rowspan="1" colspan="1">Abd. III</td><td rowspan="1" colspan="1">2</td><td rowspan="1" colspan="1">3+s</td><td rowspan="1" colspan="1">2</td><td rowspan="1" colspan="1">3</td><td rowspan="1" colspan="5">Vel: 4; Fu: 5–6 me, 8 mi</td></tr><tr><td rowspan="1" colspan="1">Abd. IV</td><td rowspan="1" colspan="1">2</td><td rowspan="1" colspan="1">2+s</td><td rowspan="1" colspan="1">3</td><td rowspan="1" colspan="1">5</td><td rowspan="1" colspan="5">Vel: 4; Vec: 2; Vei: 2; Vl: 4</td></tr><tr><td rowspan="1" colspan="1">Abd. V</td><td rowspan="1" colspan="4">6+s</td><td rowspan="1" colspan="5">Ag: 2; Vl: 1, L‘: 1</td></tr><tr><td rowspan="1" colspan="1">Abd. VI</td><td rowspan="1" colspan="1"/><td rowspan="1" colspan="1">7</td><td rowspan="1" colspan="1"/><td rowspan="1" colspan="1"/><td rowspan="1" colspan="5">Ve: 11–12; An: 2mi</td></tr></tbody></table></table-wrap></tp:treatment-sec></tp:taxon-treatment>
